# Supplementary material for: Estimating economic losses to tourism in Africa from the illegal killing of elephants
Source: Nat Commun. 2016 Nov 1;7:13379. doi: 10.1038/ncomms13379 (PMC5097124; doi:10.1038/ncomms13379)
Supplement: Supplementary Dataset 1 — Protected area data used to fit Bayesian regression models of tourist visits. Values in the "Elephant density" column are estimated from a stochastic draw of the mean and standard deviation of a PA's elephant population. [file ncomms13379-s2.xlsx]

## Sheet: Sheet3
Protected Area	Country	Region	Average annual visits	Elephant density	PPP (log)	Area (log)	Access (log)	Population (log)	Natural attractiveness	Forest	Lion
Boucle de la Pendjari	Benin	west	6484	1.16	4.00475	5.45403	2.23553	8.6175	5	0	1
W du Benin	Benin	west	1542	0.09	4.00475	5.76486	2.38917	8.11858	5	0	1
Chobe	Botswana	south	83980	3.31	4.29256	6.0256	2.29226	6.68243	5.085	0	1
Gemsbok	Botswana	south	5350	0	4.29256	6.41342	2.68124	6.18055	3	0	1
Khutse	Botswana	south	3985	0	4.29256	5.46459	2.15534	6.16494	3	0	1
Makgadikgadi	Botswana	south	5060	0.14	4.29256	5.87613	2.43136	6.3807	3.17	0	1
Moremi	Botswana	south	39178	1.82	4.29256	5.69158	2.65514	6.65953	5.085	0	1
Mare aux Hippopotames	Burkina Faso	west	284	0.63	4.12686	4.18583	1.87506	7.23053	5	0	0
Mare d'Oursi Bird Sanctuary	Burkina Faso	west	1000	0	4.12686	4.70937	2.56937	5.43228	5	0	0
Sissili	Burkina Faso	west	6000	0.94	4.12686	4.5641	2.30963	7.11877	5	0	0
W du Burkina Faso	Burkina Faso	west	622	0.33	4.12686	5.38811	2.49276	8.61802	5	0	1
Benoue	Cameroon	central	432	0	4.51414	5.22439	2.13988	8.61743	5	0	1
Bouba Ndjida	Cameroon	central	144	0.16	4.51414	5.311	2.31597	8.61696	5	0	1
Campo Ma'an	Cameroon	central	424	0.2	4.51414	5.01593	2.06446	8.03996	3.67	1	0
Dja Faunal Reserve	Cameroon	central	82	0.16	4.51414	5.796	2.76268	8.27786	3.67	1	0
Faro	Cameroon	central	0	0	4.51414	5.5366	2.25527	8.61786	5	0	1
Kalamaloue	Cameroon	central	270	0	4.51414	3.82848	2.04139	8.61704	3.5	0	0
Korup	Cameroon	central	218	0.01	4.51414	5.11511	2.12057	6.42562	3.67	1	0
Lac Ossa	Cameroon	central	80	0	4.51414	3.62951	1.11394	6.19496	3.67	1	0
Lobeke or Lac Lob?k?	Cameroon	central	61	0.88	4.51414	5.34032	3.07225	6.30706	3.67	1	0
Mbalmayo	Cameroon	central	3625	0	4.51414	3.91426	1.72428	7.7257	3.67	0	0
Mbam et Djerem	Cameroon	central	0	0.63	4.51414	5.62969	2.24055	6.95593	5.335	1	0
Nki	Cameroon	central	0	0.83	4.51414	5.3337	2.67669	7.16074	3.67	1	0
Waza	Cameroon	central	2437	0.19	4.51414	5.15101	1.91381	8.6177	5	0	1
Bamingui-Bangoran	Central African Republic	central	0	0.02	3.74406	6.05168	2.52504	7.00018	5	0	1
Bangassou	Central African Republic	central	0	0.06	3.74406	6.08212	2.5611	8.02999	5.335	1	1
Dzanga-Sangha	Central African Republic	central	542	0.34	3.74406	5.53351	2.29226	8.29678	3.67	1	0
Manovo-Gounda St Floris National Park	Central African Republic	central	0	0	3.74406	6.28358	2.7839	7.99599	5	0	1
Zakouma	Chad	east	426	0.16	4.05971	5.37238	2.44404	8.61698	5	0	1
Comoe National Park	Cote D'Ivoire	west	300	0	4.46337	6.07027	2.85431	6.17097	5	0	1
Tai National Park	Cote D'Ivoire	west	300	0.01	4.46337	5.6356	2.85733	7.93934	3.67	1	0
Bili-Uere	Democratic Republic of Congo	central	0	0.08	4.15598	6.51864	2.47567	7.63948	5.335	1	1
Bushimaie	Democratic Republic of Congo	central	0	0	4.15598	5.63935	1.6902	8.39553	5	0	0
Garamba	Democratic Republic of Congo	central	100	1.15	4.15598	5.69738	2.38021	7.79074	5	1	1
Itombwe	Democratic Republic of Congo	central	0	0.01	4.15598	5.78344	1.77815	8.9993	5.335	1	1
Kahuzi-Biega	Democratic Republic of Congo	central	1200	0.23	4.15598	5.83098	1.34242	8.59505	3.67	1	0
Maiko	Democratic Republic of Congo	central	0	0.28	4.15598	6.04303	2.23045	9.06276	3.67	1	0
Mangai	Democratic Republic of Congo	central	0	0	4.15598	5.28134	2.10721	8.86014	5	1	0
Nouabal?-Ndoki	Democratic Republic of Congo	central	500	0.45	4.02099	5.61295	2.85854	7.01375	3.67	1	0
Okapi Wildlife Reserve	Democratic Republic of Congo	central	300	0.48	4.15598	6.15096	2.59879	8.33346	3.67	1	0
Salonga National Park	Democratic Republic of Congo	central	0	0.05	4.15598	6.52624	2.80754	7.53358	3.67	1	0
Tumba-Lediima	Democratic Republic of Congo	central	0	0	4.15598	5.87581	2.45332	8.50089	3.67	1	0
Upemba	Democratic Republic of Congo	central	0	0	4.15598	6.1312	1.82607	8.03591	5	1	1
Virunga National Park	Democratic Republic of Congo	central	261	0.17	4.15598	5.89335	3.35122	8.05459	4.83333	1	1
Awash	Ethiopia	east	6010	0	4.62947	4.87103	2.13354	8.61688	5.335	0	1
Bale Mountains	Ethiopia	east	1389	0	4.62947	5.19842	2.0569	6.76324	2.83	0	1
Nechisar	Ethiopia	east	5214	0	4.62947	5.01559	2.19033	5.9047	4.83333	0	1
Simien National Park	Ethiopia	east	1190	0	4.62947	4.08354	3.37438	7.87942	2.83	0	0
Akanda National Park	Gabon	central	400	0	4.22709	4.61595	2.31175	8.14748	3.67	0	0
Biringou	Gabon	central	0	0.19	4.22709	4.83962	2.76418	7.9257	3.67	1	0
Ivindo	Gabon	central	300	0.35	4.22709	5.4784	2.70501	8.18968	3.67	1	0
Loango National Park	Gabon	central	2000	0.66	4.22709	5.18127	2.69373	6.52841	5.335	1	0
Lop?	Gabon	central	300	0.52	4.22709	5.69611	2.49831	7.51099	5.335	1	0
Mayumba National Park	Gabon	central	50	0.58	4.22709	4.98722	2.69373	8.14033	3.67	0	0
Minkebe	Gabon	central	0	2.89	4.22709	5.88019	2.7679	7.04114	3.67	1	0
Monts de Cristal	Gabon	central	50	0.71	4.22709	5.0801	2.31175	8.14748	3.67	1	0
Moukalaba Doudou	Gabon	central	76	0.49	4.22709	5.65457	2.69373	8.14033	5.335	1	0
Mwagne	Gabon	central	0	5.22	4.22709	5.06369	2.95085	8.02179	3.67	1	0
Plateaux Bat?k?	Gabon	central	0	0.15	4.22709	5.30953	2.65514	8.09622	5	0	1
Waka	Gabon	central	0	1.02	4.22709	5.02999	2.68842	8.3981	3.67	1	0
Wonga-Wongue Reserve	Gabon	central	400	0.1	4.22709	5.63256	2.72754	6.57854	3.67	1	0
Ankasa River	Ghana	west	2000	0.04	4.7513	4.51663	2.35603	8.332	3.67	0	0
Boabeng-Fiema	Ghana	west	5663	0	4.7513	4.18507	2.12057	5.0698	5	0	0
Bobiri	Ghana	west	1441	0	4.7513	3.70618	1.62325	8.45553	3.67	0	0
Bomfobiri	Ghana	west	95	0	4.7513	3.8895	2.10037	7.66418	3.67	0	0
Bui	Ghana	west	255	0	4.7513	5.27814	2.1959	4.77366	5	0	1
Digya	Ghana	west	10	0.1	4.7513	5.44552	2.20952	7.29424	5	0	1
Gbele	Ghana	west	57	0	4.7513	4.73538	1.97313	3.37098	5	0	1
Kakum	Ghana	west	77550	0.45	4.7513	4.24589	1.66276	8.61117	3.67	1	0
Kalakpa	Ghana	west	100	0	4.7513	3.89389	1.34242	6.50198	5	0	0
Mole	Ghana	west	8649	0.11	4.7513	5.65536	2.10037	5.68688	5	0	1
Shai Hills	Ghana	west	9626	0	4.7513	2.5376	2.0086	6.534	5.335	0	0
Aberdare	Kenya	east	44655	2.69	4.65823	4.85879	0.90309	6.62528	4.83333	0	0
Amboseli	Kenya	east	100882	0.26	4.65823	4.60548	2.40312	6.96507	5	0	1
Arabuko Sokoke	Kenya	east	4000	0.44	4.65823	4.56919	2.04532	6.35851	3.67	0	0
Hell's Gate	Kenya	east	64027	0	4.65823	4.07796	2.48855	7.18257	5	0	0
Lake Bogoria	Kenya	east	53672	0	4.65823	3.9274	1.96848	6.2553	5.335	0	0
Lake Nakuru	Kenya	east	242481	0	4.65823	4.27431	1	6.57896	5	0	0
Masai Mara	Kenya	east	228970	1.16	4.65823	5.24978	2.5092	6.62594	5.335	0	1
Meru	Kenya	east	7275	0.2	4.65823	4.93214	2.0569	6.40052	5	0	1
Mount Kenya	Kenya	east	27482	1.45	4.65823	4.77353	1.89209	6.64034	4.25	0	0
Nairobi	Kenya	east	104235	0	4.65823	3.82312	1.11394	6.64782	5	0	1
Samburu	Kenya	east	8716	0.19	4.65823	4.21627	2.09691	6.97678	5	0	1
Shimba Hills	Kenya	east	18609	2.55	4.65823	4.35363	1.73239	6.63478	3.67	0	0
Tsavo East	Kenya	east	150696	0.48	4.65823	6.11663	2.17319	6.68865	5	0	1
Tsavo West	Kenya	east	87621	0.38	4.65823	5.84095	1.6902	6.87552	5.335	0	1
Majete	Malawi	south	957	0.99	3.89967	4.89917	1.6902	6.45172	4.915	0	0
Bafing Chimpanzee Sanctuary	Mali	central	10	0	4.02503	4.78853	2.45484	7.17988	5	0	0
Gourma	Mali	central	550	0.01	4.02503	5.75951	2.30963	7.62338	5.085	0	0
Banhine	Mozambique	south	0	0	4.09695	5.78392	2.25285	6.639	5.085	0	1
Zinave	Mozambique	south	0	0	4.09695	5.59221	2.16137	6.64002	5	0	0
Bwabwata	Namibia	south	2589	2.34	3.98748	5.80024	2.734	8.81808	5.085	0	1
Etosha	Namibia	south	117568	0.11	3.98748	6.36293	2.5682	6.94018	4.72333	0	1
Mahango Game Reserve	Namibia	south	9370	0.59	3.98748	4.39153	2.84323	7.81252	5.085	0	1
Mamili	Namibia	south	957	1.54	3.98748	4.5309	2.81558	7.34848	5.085	0	1
Mudumu	Namibia	south	1365	1.62	3.98748	4.85707	2.73239	7.09116	5.085	0	1
Cross River	Nigeria	west	679	0.31	5.33211	5.52096	1.59106	6.98946	3.67	1	0
Yankari	Nigeria	west	26682	0.14	5.33211	5.38068	2	8.61633	5	0	1
Conkouati-Douli	Republic of Congo	central	361	0.25	4.02099	5.70321	2.17609	6.76197	5	1	0
Odzala-Kokoua	Republic of Congo	central	315	0.68	4.02099	6.1416	2.84386	6.65917	3.67	1	0
Akagera	Rwanda	east	7483	0.02	3.82999	5.01158	1.98227	6.8174	5	0	0
Nyungwe	Rwanda	east	1832	0	3.82999	5.00998	2.08636	8.39538	3.67	1	0
Volcans	Rwanda	east	6687	1.17	3.82999	4.26398	2.16732	6.54035	4.25	1	0
Niokolo-Koba National Park	Senegal	west	5000	0	4.21911	5.91821	2.92788	8.31934	5	0	1
Oiseaux de Djoudj	Senegal	west	3868	0	4.21911	4.13851	2.17898	5.42796	5	0	0
Addo Elephant	South Africa	south	120692	0.46	5.57087	5.14927	1.62325	7.79847	4.125	0	1
Agulhas	South Africa	south	25987	0	5.57087	4.1211	2.24304	8.3623	3	0	0
Ais - Ais/Richtersveld	South Africa	south	3199	0	5.57087	5.20831	2.79657	8.41432	3	0	0
Augrabies Falls	South Africa	south	65987	0	5.57087	4.74479	2.08279	6.52492	3	0	0
Bontebok	South Africa	south	12318	0	5.57087	3.52698	2.11394	7.3199	3	0	0
De Hoop	South Africa	south	15700	0	5.57087	4.50838	2.30535	7.56848	3	0	0
Gamkaberg	South Africa	south	1000	0	5.57087	3.98309	2.28103	6.96821	3	0	0
Golden Gate Highlands	South Africa	south	24776	0	5.57087	4.06484	1.73239	6.77981	2.83	0	0
Karoo	South Africa	south	32000	0	5.57087	4.88656	2.22531	6.3884	3	0	0
Kgalagadi Transfrontier Park	South Africa	south	22797	0	5.57087	5.98382	2.74194	6.96125	3	0	1
Kruger	South Africa	south	918000	0.64	5.57087	6.28089	1.97772	6.77661	4.915	0	1
Mapungubwe	South Africa	south	10970	0.95	5.57087	4.32495	2.27416	8.2773	5	0	1
Marakele	South Africa	south	17481	0.56	5.57087	4.82065	2.14613	7.90963	5	0	1
Mountain Zebra	South Africa	south	16000	0	5.57087	4.39205	2.26245	6.42096	3.915	0	0
Namaqua	South Africa	south	5841	0	5.57087	4.8382	2.65514	6.62409	4	0	0
Table Mountain	South Africa	south	1462649	0	5.57087	4.45309	0.60206	0	3	0	0
Vaalbos National Park	South Africa	south	2563	0	5.57087	4.35601	1.5682	6.64884	3	0	0
West Coast	South Africa	south	99726	0	5.57087	4.38466	1.716	8.14742	3	0	0
Wilderness National Lakes Area	South Africa	south	23378	0	5.57087	3.38007	1.30103	6.99077	4.335	0	0
Arusha	Tanzania	east	27764	0.83	4.53179	4.5824	0.954243	7.00876	4.83333	0	0
Gombe	Tanzania	east	665	0	4.53179	3.55153	1.62325	7.02305	5	1	0
Katavi	Tanzania	east	884	0.94	4.53179	5.63004	1.57978	7.14626	5	0	1
Kilimanjaro	Tanzania	east	27261	1.57	4.53179	5.27036	1.17609	7.23711	4.25	0	1
Lake Manyara	Tanzania	east	86081	0.2	4.53179	4.50346	2.02938	6.90369	5	0	1
Mahale	Tanzania	east	580	0	4.53179	5.20745	2.17026	7.39521	3.89	0	1
Mikumi	Tanzania	east	16630	0.51	4.53179	5.52294	1.5682	7.48869	4.94667	0	1
Ruaha	Tanzania	east	9674	0.78	4.53179	6.0372	1.79239	7.93296	5	0	1
Rubondo (Luwondo)	Tanzania	east	463	0.39	4.53179	4.30894	1.93952	7.04635	3.5	0	0
Saadani National Park	Tanzania	east	3540	0.11	4.53179	5.07262	1.81291	7.78635	3.67	0	0
Selous Game Reserve	Tanzania	east	5465	0.93	4.53179	6.68073	2.85673	8.00358	4.94667	0	1
Serengeti	Tanzania	east	171681	0.1	4.53179	6.11804	1.85733	7.89115	5	0	1
Tarangire	Tanzania	east	66385	0.94	4.53179	5.42257	1.59106	7.30279	5	0	1
Udzungwa Mountains	Tanzania	east	1617	0	4.53179	5.32127	0	7.32907	5.335	1	1
Bwindi Impenetrable National Park	Uganda	east	4713	0.56	4.37803	4.51776	2.73239	8.30957	5.335	1	0
Kibale	Uganda	east	6500	0.49	4.37803	4.89982	1.14613	7.84692	3.67	1	1
Kidepo Valley	Uganda	east	1742	0.37	4.37803	5.1585	2.35984	5.99035	5.335	0	1
Lake Mburo	Uganda	east	9119	0	4.37803	4.56684	2.02938	6.33283	5	0	1
Mgahinga Gorilla	Uganda	east	2192	1.97	4.37803	3.58878	2.46982	9.06276	4.25	1	0
Mount Elgon	Uganda	east	1934	0.26	4.37803	5.04824	1.89209	6.56523	4.83333	0	0
Murchison Falls	Uganda	east	29855	0.14	4.37803	5.59149	1.82607	6.68526	3.5	0	1
Queen Elizabeth	Uganda	east	19119	1.39	4.37803	5.40407	2.03743	6.68312	5	0	1
Rwenzori Mountains	Uganda	east	193	0	4.37803	5.00051	2.21748	7.49613	4.25	1	0
Rwenzori Mountains National Park	Uganda	east	1600	0.25	4.37803	5.00051	2.7332	8.33666	4.25	1	0
Semuliki	Uganda	east	176	1.2	4.37803	4.34676	1.49136	8.43188	3.67	1	1
Kafue	Zambia	south	2310	0.29	4.08856	6.34858	2.25527	6.10281	4.72333	0	1
Kafue Flats	Zambia	south	1277	0	4.08856	5.77312	1.76343	7.43608	5.085	0	0
Kasanka	Zambia	south	1422	0	4.08856	4.64048	2.54531	6.68462	5	0	0
Lavushi Manda	Zambia	south	0	0	4.08856	5.5312	2.41162	6.22032	4.72333	0	1
Liuwa Plain	Zambia	south	121	0	4.08856	5.50362	2.86923	6.95449	5.085	0	1
Lower Zambezi	Zambia	south	3528	0.37	4.08856	5.61844	2.01703	6.98233	5	0	1
South Luangwa	Zambia	south	16703	0.54	4.08856	5.95354	1.98227	6.97526	5	0	1
Chizarira	Zimbabwe	south	1625	1.74	3.74406	5.29193	2.26482	6.94845	5	0	0
Gonarezhou	Zimbabwe	south	9526	1.01	3.74406	5.69431	2.3483	6.95246	5	0	1
Hwange (Wankie)	Zimbabwe	south	124163	3.45	3.74406	6.16958	1.49136	6.96848	5	0	1
Mana Pools	Zimbabwe	south	10260	1.96	3.74406	5.32925	2.12057	6.34731	5	0	1
Matusadona	Zimbabwe	south	7676	1.58	3.74406	5.15546	2.31597	7.44011	5	0	1
Mosi-oa-Tunya / Victoria Falls	Zimbabwe	south	307000	0	3.74406	4.04779	2.74586	8.00889	5	0	1
Sioma Ngwezi	Zimbabwe	south	25	0.02	4.08856	5.65102	2.59988	6.24636	5.085	0	1
Zambezi	Zimbabwe	south	36080	0.93	3.74406	4.71461	1.92942	5.73109	5	0	1
